# Supplementary material for: Synaptic transmission parallels neuromodulation in a central food-intake circuit
Source: eLife. 2016 Nov 15;5:e16799. doi: 10.7554/eLife.16799 (PMC5182061; doi:10.7554/eLife.16799)
Supplement: Supplementary file 2. — To view, please download Blender (www.blender.org). Reconstructed neurons are sorted into layers: hugin neurons (1), mNSCs (2), sensory neurons (3), interneurons (4) and mesh of the larval brain (5, hidden by default). Neuron names contain id (e.g. #123456) to allow comparison between Blender and PDF atlas. Neurons have been resampled by a factor of four to reduce vertex count. 1 nm = 0.0001 Blender units. DOI: http://dx.doi.org/10.7554/eLife.16799.022 [file elife-16799-supp2.zip]

Archive with 1 entries (1 files):
- supplementary_file_2.blend
